# Supplementary material for: Memory T cells targeting oncogenic mutations detected in peripheral blood of epithelial cancer patients
Source: Nat Commun. 2019 Jan 25;10:449. doi: 10.1038/s41467-019-08304-z (PMC6347629; doi:10.1038/s41467-019-08304-z)
Supplement: Supplementary file 8 — Supplementary Data 6 [file 41467_2019_8304_MOESM8_ESM.xlsx]

## Sheet: Sheet1
Supplementary data 6. List of primers used in this study
TCRB primers	Sequence	TCRA primers	Sequence
TRBV2 OUT	TCGATGATCAATTCTCAGTTGAAAGG	TRAV 1-1 OUT	GAGGAGACAGGTCGTTTTTCTTC
TRBV2 IN	ACTCTGAAGATCCGGTCCA	TRAV 1-1 IN	TCCTTAGTCGCTCTGATAGTTATGG
TRBV3-1 OUT	AGTTCCAAATCGCTTCTCACCTA	TRAV 1-2 OUT	GGAGGAGAAAGGTCGTTTTTCTTC
TRBV3-1 IN	TCTCCAGACAAAGCTCACTTAAATC	TRAV 1-2 IN	CCTTAGTCGGTCTAAAGGGTACA
TRBV4 OUT	GTGTGCCAAGTCGCTTCT	TRAV 2 OUT	TCAGCAGGGACGATACAACA
TRBV4 IN	GAATGCCCCAACAGCTCTC	TRAV 2 IN	GACCTATGAACGGTTCTCTTCATC
TRBV5-1 OUT	AGGAAACTTCCCTGGTCGA	TRAV 3 OUT	GTTAAAGGCAGCTATGGCTTTGA
TRBV5-1 IN	CGCTCTGAGATGAATGTGAGC	TRAV 3 IN	GCTGAATTTAACAAGAGCCAAACC
TRBV5-3 OUT	CAGAAGGAAACTTCCCTAATCGATTC	TRAV 4 OUT	GTTACAAACGAAGTGGCCTCC
TRBV5-3 IN	TTGCTCTGAGATGAATGTGAGTG	TRAV 4 IN	GTTTATCCCTGCCGACAGAAA
TRBV5-5.6.7 OUT	GAGGAAGAGGAAACTTCCCTGA	TRAV 5 OUT	GGACATGAAACAAGACCAAAGACTC
TRBV5-4.8 OUT	CAGAGGAAACTTCCCTCCTAGAT	TRAV 5 IN	GATAAACATCTGTCTCTGCGCA
TRBV5-4.5.6.7.8 IN	AGCTCTGAGCTGAATGTGAAC	TRAV 6 OUT	GGAAAGAAAGACTGAAGGTCACC
TRBV6-1 OUT	GGGTACCACTGACAAAGGAGA	TRAV 6 IN	TTGATACCACCCTTAAACAGAGTTTG
TRBV6-1.7 IN	CCAATGGCTACAATGTCTCCA	TRAV 7 OUT	GGATATGAGAAGCAGAAAGGAAGACTA
TRBV6-2.3 OUT	GGGTACAACTGCCAAAGGAG	TRAV 7 IN	GCTACATTACTGAAGAATGGAAGCA
TRBV6-2.3 IN	CTGATGGCTACAATGTCTCCAG	TRAV 8-1 OUT	GGTTAAAGGCATCAAGGGCTTT
TRBV6-4 OUT	AGGTACCACTGGCAAAGGA	TRAV 8-1 IN	CTCCTTTAATCTGAGGAAACCCTC
TRBV6-4 IN	CCTGATGGTTATAGTGTCTCCAGA	TRAV 8-2.4 OUT	GCATCAACGGTTTTGAGGCT
TRBV6-5 OUT	CTGGTATCACTGACCAAGGAGAA	TRAV 8-2.4 IN	GAAGAGTGAAACCTCCTTCCAC
TRBV6-5 IN	CCAATGGCTACAATGTCTCCA	TRAV 8-3 OUT	GGTTCAAGGCATTAAAGGCTTTGA
TRBV6-6 OUT	TGCTGGTATCACTGATAAAGGAGAA	TRAV 8-3 IN	GAGGAGTCAATCTTCCTTCAATCTG
TRBV6-6 IN	CGAATGGCTACAACGTCTCC	TRAV 8-6 OUT	GGTTGAAAGCATCAACGGTTTTG
TRBV6-7 OUT	TGCTCTCACTGACAAAGGAGA	TRAV 8-6 IN	GAGTCAAACTTCCTTCCACTTGA
TRBV6-8 OUT	TGGCTACAATGTCTCTAGATTAAACACA	TRAV 8-7 OUT	GGTTAAAGGCATCAGAGGTTTTGAG
TRBV6-8 IN	GGATTTCCCACTCAGGCTG	TRAV 8-7 IN	GAGCGAAACCTCCTTCTACC
TRBV6-9 OUT	TGCTGGTATCACTGACAAAGGA	TRAV 9-1.2 OUT	AGGGAAGSAACAAAGGTTTTGAAG
TRBV6-9 IN	CCGATGGCTACAATGTATCCAG	TRAV 9-1.2 IN	TACCGTAAAGAAACCACTTCTTTCC
TRBV7-1 OUT	CCAATTTACTTCCAAGGCAAGGAT	TRAV 10 OUT	GTCGAACGGAAGATATACAGCAAC
TRBV7-1 IN	TCTCTGCACAGAGGTCTGA	TRAV 10 IN	TGGATGCAGACACAAAGCA
TRBV7-2 OUT	TACTTCCAAGGCAACAGTGC	TRAV 12-1.2.3 OUT	GAAGATGGAAGGTTTACAGCACAG
TRBV7-2 IN	TCTCTGCAGAGAGGACTGG	TRAV 12-1 IN	TCAATAGAGCCAGCCAGTATATTTC
TRBV7-3 OUT	TACTTCCAAGGCACGGGT	TRAV 12-2 IN	CTCAATAAAGCCAGCCAGTATGT
TRBV7-3 IN	TCTTTGCAGTCAGGCCTG	TRAV 12-3 IN	GTCGATAAATCCAGCAAGTATATCTCTC
TRBV7-4 OUT	TGACTTACTCCCAGAGTGATGC	TRAV 13-1 OUT	GACATTCGTTCAAATGTGGGCG
TRBV7-4 IN	TTCTCTGCAGAGAGGCCT	TRAV 13-1 IN	GACCAACGAATTGCTGTTACATTG
TRBV7-6 OUT	TGACTTACTTCAATTATGAAGCCCAAC	TRAV 13-2 OUT	GACATTCGTTCAAATATGGACAAAAGG
TRBV7-6 IN	TCTGCAGAGAGGCCTGA	TRAV 13-2 IN	GGCCAAAGAGTCACCGTTTTA
TRBV7-7 OUT	CTGACTTACTTCAATTATGAAGCTCAACC	TRAV 14/DV4 OUT	CAACAGAAGGTCGCTACTCATTG
TRBV7-7 IN	CTCTGCAGAGAGGCCTG	TRAV 14/DV4 IN	TCCAGAAGGCAAGAAAATCCG
TRBV7-8 OUT	CTGACTTATTTCCAGAATGAAGCTCAAC	TRAV 16 OUT	GAGAGAGCATCAAAGGCTTCAC
TRBV7-8 IN	TCTTTGCAGAAAGGCCTGAG	TRAV 16 IN	GACCTTAACAAAGGCGAGACA
TRBV7-9 OUT	GACTTACTTCCAGAATGAAGCTCAAC	TRAV 17 OUT	GAAACACAGTGGAAGATTAAGAGGTC
TRBV7-9 IN	TTCTCTGCAGAGAGGCCTTAA	TRAV 17 IN	TGACACTTCCAAGAAAAGCAGTT
TRBV9 OUT	AGCAAAAGGAAACATTCTTGAACGA	TRAV 18 OUT	CAGGAGACGGACAGCAG
TRBV9 IN	CGCACAACAGTTCCCTGA	TRAV 18 IN	CCAGTCCTATCAAGAGTGACAG
TRBV10-1.3 OUT	GAAGTCTCAGATGGCTACA	TRAV 19 OUT	GTGGTCGGTATTCTTGGAACTTC
TRBV10-1.3 IN	GTGTCTCTAGATCAAASACAGAGGA	TRAV 19 IN	CCACCAGTTCCTTCAACTTCA
TRBV10-2 OUT	GAAGTCCCCGATGGCTATG	TRAV 20 OUT	GGAGAAAGAAAGGCTAAAAGCCA
TRBV10-2 IN	GTCTCCAGATCCAAGACAGAGA	TRAV 20 IN	GAAGGAAAGCTTTCTGCACATC
TRBV11 OUT	GATTCACAGTTGCCTAAGGATCG	TRAV 21 OUT	GAGAGAGCAAACAAGTGGAAGACTTA
TRBV11 IN	AGAGAGGCTCAAAGGAGTAGAC	TRAV 21 IN	CTCGCTGGATAAATCATCAGGAC
TRBV12-3.4 OUT	GATTCAGGGATGCCCGAG	TRAV 22 OUT	CTCAGGGACAAAACAGAATGGAAG
TRBV12-3.4 IN	GCTAAGATGCCTAATGCATCATTCTC	TRAV 22 IN	CGACTGTCGCTACGGAAC
TRBV12-5 OUT	GATTCGGGGATGCCGAAG	TRAV 23/DV6 OUT	CAGATGTGAGTGAAAAGAAAGAAGGAAG
TRBV12-5 IN	CTCAGCAGAGATGCCTGATG	TRAV 23/DV6 IN	CAATCTCCTTCAATAAAAGTGCCAAG
TRBV13 OUT	GCAGAGCGATAAAGGAAGCATC	TRAV 24 OUT	GGGGATGAAAAGAAGAAAGGACG
TRBV13 IN	TCAGCTCAACAGTTCAGTGACTA	TRAV 24 IN	GCCACTCTTAATACCAAGGAGG
TRBV14 OUT	CGGTATGCCCAACAATCGATT	TRAV 25 OUT	GTGGAGAAGTGAAGAAGCAGAAAAG
TRBV14 IN	GAAAGGACTGGAGGGACG	TRAV 25 IN	CAGTTTGGAGAAGCAAAAAAGAACA
TRBV15 OUT	CAATGAAGCAGACACCCCTG	TRAV 26-1 OUT	CCAATGAAATGGCCTCTCTGATC
TRBV15 IN	CTTCCAATCCAGGAGGCC	TRAV 26-1 IN	CAGAAGACAGAAAGTCCAGCA
TRBV16 OUT	GATGAAACAGGTATGCCCAAGG	TRAV 26-2 OUT	ACAAGCAATGTGAACAACAGAATGG
TRBV16 IN	TCATGCCTCCCAAATTCACC	TRAV 26-2 IN	GAAGACAGAAAGTCCAGTACCTTG
TRBV18 OUT	GATGAGTCAGGAATGCCAAAGG	TRAV 27 OUT	AGTGAAGAAGCTGAAGAGACTAACC
TRBV18 IN	CGATTTTCTGCTGAATTTCCCAAAG	TRAV 27 IN	TGGTGATGCAAGAAAGGACAG
TRBV19 OUT	CAGAAAGGAGATATAGCTGAAGGGTA	TRAV 29/DV5 OUT	GAAGATGGAAGATTCACTGTCTTCTTAAAC
TRBV19 IN	TGAAGGGTACAGCGTCTCT	TRAV 29/DV5 IN	GCCAAGCACCTCTCTCTC
TRBV20-1 OUT	CAAGGCCACATACGAGCAA	TRAV 30 OUT	GTGGAGAACAGAAGGGTCATGA
TRBV20-1 IN	ACAAGTTTCTCATCAACCATGCA	TRAV 30 IN	GCAGCAAAGCTCCCTGTA
TRBV24-1 OUT	GGAGAGATCTCTGATGGATACAGTG	TRAV 34 OUT	GTGGGGAAGAGAAAAGTCATGAAAA
TRBV24-1 IN	TCGACAGGCACAGGCTAA	TRAV 34 IN	CTGCCAAGTTGGATGAGAAAAAG
TRBV25-1 OUT	TTCCACAGAGAAGGGAGATCTTTC	TRAV 35 OUT	TGACCTCAAATGGAAGACTGACTG
TRBV25-1 IN	TCTGAGTCAACAGTCTCCAGAA	TRAV 35 IN	GGTATAACCAGAAAGGACAGTTCC
TRBV27/28 OUT	GGTATCGACAAGACCCAGG	TRAV 36/DV7 OUT	AGTGGAATTGAAAAGAAGTCAGGAAGA
TRBV27 IN	AGAAGAGGAATTTCCCCCTGA	TRAV 36/DV7 IN	GAACTTTCCAGCATCCTGAACA
TRBV28 IN	GAGAAGAAGGAGCGCTTCTC	TRAV 38-1.2 OUT	GAATGCAACRGAGAATCGTTTCTC
TRBV29 OUT	GCTCTGAGGCCACATATGAG	TRAV 38-1.2 IN	AGAAAGCAGCCAAATCCTTCA
TRBV29 IN	GCCCAAACCTAACATTCTCAACTC	TRAV 39 OUT	TGGAGCAGTGAAGCAGGA
TRBV30 OUT	GAGGTGCCCCAGAATCTCT	TRAV 39 IN	TGGCCTCACTTGATACCAAAG
TRBV30 IN	CAGGACCGGCAGTTCATC	TRAV 40 OUT	TGGAAAACAGCAAAAACTTCGGA
TRBC M-OUT	AGGCAGTATCTGGAGTCATTGAG	TRAV 40 IN	GACAAAAACTCCCCCATTGTGA
TRBC M-IN	GCTTCTGATGGCTCAAACACAG	TRAV 41 OUT	TGGGAAGAAGAAGCAGGAAGA
		TRAV 41 IN	GCCACAATAAACATACAGGAAAAGC
		TRAC M-OUT	CGACCAGCTTGACATCACAG
		TRAC M-IN	GCTCTTGAAGTCCATAGACCTCA
